# Supplementary material for: Overexpression of GREM1 Improves the Survival Capacity of Aged Cardiac Mesenchymal Progenitor Cells via Upregulation of the ERK/NRF2-Associated Antioxidant Signal Pathway
Source: Cells. 2023 Apr 21;12(8):1203. doi: 10.3390/cells12081203 (PMC10136744; doi:10.3390/cells12081203)
Supplement: Supplementary file 1 [file cells-12-01203-s001.zip]

Archive with 1 entries (1 files):
- cells-2311223-supplementary.pdf
